# Supplementary material for: Subcutaneous immunoglobulin replacement for treatment of humoral immune dysfunction in patients with chronic lymphocytic leukemia
Source: PLoS One. 2021 Oct 15;16(10):e0258529. doi: 10.1371/journal.pone.0258529 (PMC8519417; doi:10.1371/journal.pone.0258529)
Supplement: S1 File — (XLSX) [file pone.0258529.s002.xlsx]

## Sheet: All Screened Patients
Pt	Age	Race	Gender	Time since dx (mon)	Time since dx (yrs)	Chemotherapy and con meds	# of Abx for NNT in 1 year prior	V1 IgG	V1 IgM	V1 IgA	V1 IgE	V1 Tetanus Titer	V2 tetanus titer	V1 Diptheria Titer	V2 diphtheria titer	V1 Strep >= 1.3	V2 strep > 1.3	Pneumococcal Response	SQ Enrollment	Reason	V1 CD3%	V1 CD3 #	V1 CD4 %	V1 CD4#	V1 CD8%	V1 CD8 #	V1 CD19 %	V1 CD 19#
1	68	CAUC	M	175	14.6	FR (2011), Rituxan (2013), bendamustine & Cytoxan x1 (2014). On ibrutinib since 09/2014.	5	559	48	98	0	0.72	0.61	0.05	0.04	10	9	no	yes		61	1525	44	1101	17	419	19	491
2	75	CAUC	M	41	3.41667	none	0	941	60	200	4	1.47	1.34	0.44	0.92	19	20	yes	no	normal eval	26	1190	17	818	8	370	64	2822
3	79	CAUC	M	52	4.33333	none	1	788	228	254	26	0.1	1.24	0.02	0.14	13	16	yes	no	normal eval	8	936	6	695	2	260	90	10345
4	66	CAUC	F	22	1.83333	none	0	831	44	100	0	1.54	4.05	0.58	>3.00	8	8	no	yes		10	2366	7	1762	3	697	86	18370
5	73	CAUC	F	276	23	Rituxan in Dec 2015, rituximab in October 2011	1	93	<12	26	0	0.17	1.27	<0.01	<0.01	0	0	no	no	IgG = 93	9	685	6	476	3	209	87	6574
6	62	CAUC	M	53	4.41667	none	2	494	30	57	0	1.88	2.35	<0.01	0.09	10	17	yes	no	pt declined	8	2190	6	1593	2	593	91	25710
7	65	CAUC	F	161	13.4167	2016-Bendamustine/rituxan x 6 cycles, VZV in Jan and Oct 2017 , ibrutinib since 5/2018	4	230	15	262	0	0.28	0.25	0.02	<0.01	3	2	no	no	IgG = 190	22	2186	15	1426	7	634	75	7333
8	75	CAUC	F	100	8.33333	none	2	443	45	65	3	1.21	2.98	0.11	0.34	7	11	no	yes		5	1599	4	1253	1	263	90	25952
9	76	CAUC	M	221	18.4167	none	1	419	16	43	2	0.4	0.41	0.02	0.03	2	2	no	yes		41	1165	22	636	19	553	47	1312
10	67	CAUC	M	245	20.4167	none	0	684	41	167	1	1.79	2.03	0.16	0.14	9	7	no	yes		3	2223	1	895	2	1520	95	50800
11	86	Cauc	M	51	4.25	none	0	1039	42	138	7	1.41	6.12	<0.01	<0.1	18	21	yes	no		23	1155	11	556	12	637	68	3282
12	65	Cauc	M	161	13.4167	2/2011-8/2011 Fludara + Rituxan	0	266	53	82	0	0.95	1.36	0.08	0.12	7	7	no	no	IgG = 266	3	521	1	302	1	255	97	20588
13	53	Cauc	M	56	4.66667	7 cycles of R-CVP from 11/2012 to 2/2013, bendamustine and rituxan for 6 cycles from 10/2014 to 3/2015, 6/25/2019 Ublituximab and Umbralisib	0	782	32	97	0	1.35	2.54	0.05	0.1	5	3	no	no	active CLL and needed tx from another study	9	786	7	629	1	121	84	6903
14	68	Cauc	M	190	15.8333	No meds, had radiation to tonsil bed from 1/1/2007 to 2/2007	0	977	44	175	0	0.98	1.09	0.1	0.12	5	7	no	yes		2	1476	1	947	1	568	96	56764
15	70	Cauc	M	276	23	FCR x 6 cycles 11/2012-4/2013, Fludura 8/2003-11/2013	0	655	120	149	70	1.12	0.81	0.2	0.19	9	17	yes	yes		27	141	20	104	6	31	44	234
16	71	cauc	M	6	0.5	none	2	581	12	38	2	0.5	2.34	0.16	0.13	2	2	no	yes		12	1385	8	984	3	386	87	10106
17	56	CAUC	M	21	1.75	none	0	823	79	151	14	1.85	6.21	0.27	1.03	3	4	no	yes		11	1678	7	971	4	642	86	13482
18	69	CAUC	M	3	0.25	none	0	808	76	225	9	>7.00	0.94	0.51	0.52	14	14	no	yes		15	1269	10	864	4	380	77	6625

## Sheet: Pt Demo
Pt	Sex	Age	Race	Weight (kg)	Time since dx (months)	Time since dx (yrs)	# of Abx prior to IgR	Abx druing IgR	ABX's within 3 months of stopping IgR
1	M	68	Caucasion	90.45	175	14.5833	5	2	2
2	F	75	Caucasion	77.73	100	8.33333	3	1	1
3	M	76	Caucasion	87.7	221	18.4167	1	0	2
4	M	68	Caucasion	102.91	245	20.4167	2	0	2
5	F	66	Caucasion	83.9	22	1.83333	0	0	0
6	M	68	Caucasion	136.8	192	16	0	0	0
7	M	71	Caucasion	84.5	8	0.666667	2	0	0
8	M	70	Caucasion	103.4	276	23	0	1	0
9	M	56	Caucasion	88.09	21	1.75	0	0	0
10	M	69	Caucasion	86.36	3	0.25	1	1	0
					12 months prior to subq IgR	14
					Druing subq IgR	5
					3 months after stopping subq IgR	7

## Sheet: Hizentra Data
	Pt	Weight (kg) at visit 2	Weekly Dose (g)	g/kg/week		V2 # of sites	V2 length of infusion (min)		V3 # of sites	V3 length of infusion (min)		V4 # of sites	V4 length of infusion (min)		V5 # of sites	V5 length of infusion (min)	Rest of infusions are done at home
	1	90.45	12	0.13267		3	43		3	59		2	59		2	59
	2	77.73	10	0.12865		4	69		3	47		2	70		2	70
	3	87.7	12	0.13683		4	54		3	56		3	56		2	59
	4	102.91	12	0.116607		4	54		3	56		2	59		2	59
	5	83.8	11	0.131265		4	73		3	74		2	54		2	54
	6	136.8	18	0.131579		4	63		3	65		3	65		3	65
	7	84.5	11	0.130178		4	73		3	74		2	54		2	54
	8	103.4	13	0.125725		4	59		3	61		2	51		2	51
	9	88.09	11	0.124872		4	73		2	54		2	54		2	65
	10	86.36	11	0.127374		4	73		2	56		2	54		2	54
	weight (kg)	Weekly Dose (g)	Weekly Dose (g/kg/week)		average sites	average infusion time
Pt 1	90.45	12	0.13267		2.5	55
Pt 2	77.73	10	0.12865		2.5	64
Pt 3	87.7	12	0.13683		3	56.25
Pt 4	102.91	12	0.116607		2.5	57
Pt 5	83.8	11	0.131265		2.5	63.75
Pt 6	136.8	18	0.131579		3	64.5
Pt 7	84.5	11	0.130178		2.5	63.75
Pt 8	103.4	13	0.125725		2.5	55.5
Pt 9	88.09	11	0.124872		2	61.5
Pt 10	86.36	11	0.127374		2	59.25

## Sheet: Sheet11
	Column Labels
Row Labels	0	0.25	0.45	0.5	0.52	0.56	0.575	0.6	0.65	0.675	0.7	0.72	0.75	0.775	0.8	0.84	0.85	0.875	0.88	0.9	0.92	0.95	0.96	1	V2 SF36	Grand Total
Emotional Well-Being
Energy/Fatigue
General Health
Health Change
Pain
Physical Functioning
Role limit due to emotional px
Role limit due to physical health
Social Functioning
(blank)
Grand Total

## Sheet: Sheet12
Count of V14 SF36	Column Labels
Row Labels	0	0.25	0.45	0.5	0.52	0.56	0.575	0.6	0.65	0.675	0.7	0.72	0.75	0.775	0.8	0.84	0.85	0.875	0.88	0.9	0.92	0.95	0.96	1	V2 SF36	(blank)	Grand Total
Emotional Well-Being					1	1		1				1			1	1			1		1		1				9
Energy/Fatigue	1			2				2	2											2							9
General Health	1			1				1	1		1		1				2					1					9
Health Change	1	2		6																							9
Pain	1						2			1				2										3			9
Physical Functioning			1										1				3			1				3			9
Role limit due to emotional px	2																							7			9
Role limit due to physical health	1			1									2											5			9
Social Functioning	1												1					2						5			9
(blank)																									8		8
Grand Total	8	2	1	10	1	1	2	4	3	1	1	1	5	2	1	1	5	2	1	3	1	1	1	23	8		89

## Sheet: SF36
Initials	Pt	category	V2 SF36	V14 SF36
DB	1	Physical Functioning	0.85	0.75
		Role limit due to physical health	1	0.75
		Role limit due to emotional px	1	1
		Energy/Fatigue	0.6	0.6
		Emotional Well-Being	0.72	0.64
		Social Functioning	0.875	0.88
		Pain	0.675	0.68
		General Health	0.7	0.5
		Health Change	0.5	0.5
			V2 SF36	V14 SF36
SP	2	Physical Functioning	0.9	0.9
		Role limit due to physical health	0.5	0.25
		Role limit due to emotional px	1	1
		Energy/Fatigue	0.5	0.65
		Emotional Well-Being	0.92	0.92
		Social Functioning	1	1
		Pain	0.575	0.68
		General Health	0.85	0.7
		Health Change	0.5	0.5
			V2 SF36	V14 SF36
VL	3	Physical Functioning	1	1
		Role limit due to physical health	1	1
		Role limit due to emotional px	1	1
		Energy/Fatigue	0.9	0.8
		Emotional Well-Being	0.96	0.92
		Social Functioning	1	1
		Pain	1	1
		General Health	0.75	0.7
		Health Change	0.25	0.5
			V2 SF36	V14 SF36
GF	4	Physical Functioning	0.85	0.85
		Role limit due to physical health	0.75	1
		Role limit due to emotional px	1	1
		Energy/Fatigue	0.65	0.7
		Emotional Well-Being	0.84	0.92
		Social Functioning	1	1
		Pain	0.775	0.9
		General Health	0.5	0.35
		Health Change	0.5	0.25
			V2 SF36	V14 SF36
DG	5	Physical Functioning	0.85	0.9
		Role limit due to physical health	0.75	0.75
		Role limit due to emotional px	0	1
		Energy/Fatigue	0.5	0.6
		Emotional Well-Being	0.6	0.84
		Social Functioning	1	1
		Pain	0.575	0.68
		General Health	0.85	0.9
		Health Change	0.25	0.5
			V2 SF36	V14 SF36
GS	6	Physical Functioning	0.75	0.55
		Role limit due to physical health	1	0.75
		Role limit due to emotional px	1	0.333
		Energy/Fatigue	0.65	0.55
		Emotional Well-Being	0.8	0.8
		Social Functioning	0.75	0.75
		Pain	0.775	0.675
		General Health	0.6	0.6
		Health Change	0.5	0.5
			V2 SF36	V14 SF36
WC	7	Physical Functioning	0.45	0.9
		Role limit due to physical health	0	1
		Role limit due to emotional px	0	0.667
		Energy/Fatigue	0	0.3
		Emotional Well-Being	0.56	0.84
		Social Functioning	0	1
		Pain	0	0.45
		General Health	0	0.5
		Health Change	0	1
			V2 SF36	V14 SF36
SS	8	Physical Functioning	1	1
		Role limit due to physical health	1	1
		Role limit due to emotional px	1	1
		Energy/Fatigue	0.6	0.8
		Emotional Well-Being	0.88	0.92
		Social Functioning	1	1
		Pain	1	1
		General Health	0.95	1
		Health Change	0.5	0.5
			V2 SF36	V14 SF36
RD	9	Physical Functioning	1	1
		Role limit due to physical health	1	1
		Role limit due to emotional px	1	1
		Energy/Fatigue	0.9	0.8
		Emotional Well-Being	0.52	0.52
		Social Functioning	0.875	0.88
		Pain	1	1
		General Health	0.65	0.6
		Health Change	0.5	0.5
												Physical Functioning		1
			visit 1	visit 14								Role limit due to physical health		0.8803
		Physical Functioning	85	75								Role limit due to emotional px		0.5176
		Physical Functioning	90	90								Energy/Fatigue		0.3088
		Physical Functioning	100	100								Emotional Well-Being		0.3009
		Physical Functioning	85	85		1						Social Functioning		0.158
		Physical Functioning	85	90								Pain		0.0997
		Physical Functioning	75	55								General Health		0.4721
		Physical Functioning	45	90								Health Change		0.2893
		Physical Functioning	100	100
		Physical Functioning	100	100
		Role limit due to physical health	100	75
		Role limit due to physical health	50	25
		Role limit due to physical health	100	100
		Role limit due to physical health	75	100		0.8803
		Role limit due to physical health	75	75
		Role limit due to physical health	100	75
		Role limit due to physical health	0	100
		Role limit due to physical health	100	100
		Role limit due to physical health	100	100
		Role limit due to emotional px	100	100
		Role limit due to emotional px	100	100
		Role limit due to emotional px	100	100
		Role limit due to emotional px	100	100		0.5176
		Role limit due to emotional px	0	100
		Role limit due to emotional px	100	33
		Role limit due to emotional px	0	67
		Role limit due to emotional px	100	100
		Role limit due to emotional px	100	100
		Energy/Fatigue	60	60
		Energy/Fatigue	50	65
		Energy/Fatigue	90	80
		Energy/Fatigue	65	70
		Energy/Fatigue	50	60		0.3088
		Energy/Fatigue	65	55
		Energy/Fatigue	0	30
		Energy/Fatigue	60	80
		Energy/Fatigue	90	80
		Emotional Well-Being	72	64
		Emotional Well-Being	92	92
		Emotional Well-Being	96	92
		Emotional Well-Being	84	92		0.3009
		Emotional Well-Being	60	84
		Emotional Well-Being	80	80
		Emotional Well-Being	56	84
		Emotional Well-Being	88	92
		Emotional Well-Being	52	52
		Social Functioning	87.5	88
		Social Functioning	100	100
		Social Functioning	100	100		0.158
		Social Functioning	100	100
		Social Functioning	100	100
		Social Functioning	75	75
		Social Functioning	0	100
		Social Functioning	100	100
		Social Functioning	88	88
		Pain	67.5	68
		Pain	58	68
		Pain	100	100
		Pain	78	90		0.0997
		Pain	58	68
		Pain	78	68
		Pain	0	45
		Pain	100	100
		Pain	100	100
		General Health	70	50
		General Health	85	70
		General Health	75	70
		General Health	50	35
		General Health	85	90		0.4721
		General Health	60	60
		General Health	0	50
		General Health	95	100
		General Health	65	60
		Health Change	50	50
		Health Change	50	50
		Health Change	25	50
		Health Change	50	25		0.2893
		Health Change	25	50
		Health Change	50	50
		Health Change	0	100
		Health Change	50	50
		Health Change	50	50

## Sheet: IgG
	Pt	Baseline	30 Day	1 month	3 months	6 months	9 months	EOS (10 Months)
	1	559	559	751	1001	1040	635	542
	2	443	464	639	757	847	485	459
	3	419	411	749	922	1045	514	505
	4	684	696	838	940	908	701	709
	5	831	840	1239	1245	1365	823	829
	6	977	1003	1101	1362	1054	885	868
	7	541	509	730	921	1116	667	688
	8	605	605	675
	9	823	800	1008	1147	1166	808	786
	10	808	766	1038	1173	1196	832	838
		Baseline	1 month	3 months	6 months	3months after last dose
	Pt 1	559	751	1001	1040	635
	Pt 2	443	639	757	847	485
	Pt 3	419	749	922	1045	514
	Pt 4	684	838	940	908	701
	Pt 5	831	1239	1245	1365	823
	Pt 6	977	1101	1362	1054	885
	Pt 7	541	730	921	1116	667
	Pt 9	823	1008	1147	1166	808
	Pt 10	808	1038	1173	1196	832
		Baseline	1 month	3 months	6 months	9 months
	1	10	13	16	19	10
	2	7	13	19	20	10
	3	2	6	10	17	3
	4	9	11	11	11	7
	5	8	15	13	18	10
	6	5	8	12	11	5
	7	2	6	9	17	7
	9	3	12	11	17	5
	10	14	16	18	23	14

## Sheet: IgM
	Pt	Baseline	30 Day	1 month	3 months	6 months	9 months	EOS (10 Months)
	1	48	was not done	44	43	43	39	37
	2	45	51	43	44	45	38	41
	3	16	14	16	14	15	16	14
	4	41	49	43	52	46	41	37
	5	44	47	46	43	43	33	34
	6	44	49	42	49	42	37	41
	7	<12	<12	<12	<12	16	18	18
	8	120	128	127
	9	79	55	50	44	41	36	36
	10	76	75	76	73	65	66	67

## Sheet: IgA
	Pt	Baseline	30 Day	1 month	3 months	6 months	9 months	EOS (10 Months)
	1	98	was not done	84	84	86	84	82
	2	65	71	58	61	69	56	59
	3	42	42	42	41	43	42	39
	4	167	197	169	179	183	172	169
	5	100	97	98	86	94	85	99
	6	175	182	170	179	158	169	157
	7	38	40	37	44	51	78	84
	8	149	174	133
	9	151	132	129	132	125	124	117
	10	225	216	219	204	194	193	197

## Sheet: IgE
	Pt	Baseline	30 Day	1 month	3 months	6 months	9 months	EOS (10 Months)
	1	<1	was not done	<1	<1	2	<1	<1
	2	3	<1	<1	<1	<1	<1	<1
	3	2	<1	0	2	2	<1	<1
	4	1	3	1	2	5	3	4
	5	<1	<1	<1	<1	<1	<1	<1
	6	<1	<1	2	3	2	4	2
	7	2	<1	1	2	4	4	5
	8	70	66	81
	9	14	18	18	14	14	11	14
	10	9	7	10	16	10	9	10

[truncated: 6 more sheets: Tetanus, Diptheria, Strep >= 1.3, AEs, POST Lymph sub, Tables and Figures]
